# Supplementary material for: Comparative Study of Starch Phosphorylase Genes and Encoded Proteins in Various Monocots and Dicots with Emphasis on Maize
Source: Int J Mol Sci. 2022 Apr 20;23(9):4518. doi: 10.3390/ijms23094518 (PMC9104829; doi:10.3390/ijms23094518)
Supplement: Supplementary file 1 [file ijms-23-04518-s001.zip]

Archive with 1 entries (1 files):
- ijms-1636137-supplementary.pdf
